# Supplementary material for: Cardiovascular Disease and Chronic Pulmonary Disease Increase the Risk of Short-Term Major Postoperative Complications after Robotic-Assisted Radical Prostatectomy
Source: Medicina (Kaunas). 2024 Jan 18;60(1):173. doi: 10.3390/medicina60010173 (PMC10820446; doi:10.3390/medicina60010173)
Supplement: Supplementary file 1 [file medicina-60-00173-s001.zip]

Archive with 1 entries (1 files):
- medicina-2794514-supplementary.pdf
